# Supplementary material for: Aberrant Auditory and Visual Memory Development of Children with Upper Limb Motor Disorders
Source: Brain Sci. 2021 Dec 15;11(12):1650. doi: 10.3390/brainsci11121650 (PMC8699193; doi:10.3390/brainsci11121650)
Supplement: Supplementary file 1 [file brainsci-11-01650-s001.zip]

Archive with 1 entries (1 files):
- brainsci-1491907-supplementary.pdf
